# Supplementary material for: Quality-Adjusted Life Years in Erythropoietic Protoporphyria and Other Rare Diseases: A Patient-Initiated EQ-5D Feasibility Study
Source: Int J Environ Res Public Health. 2023 Mar 28;20(7):5296. doi: 10.3390/ijerph20075296 (PMC10094018; doi:10.3390/ijerph20075296)
Supplement: Supplementary file 1 [file ijerph-20-05296-s001.zip]

Archive with 1 entries (1 files):
- final version of Supplement.pdf
